# Supplementary material for: Characterization of the dynamics and variability of neuronal subtype responses during growth, degrowth, and regeneration of Nematostella vectensis
Source: BMC Biol. 2021 May 18;19:104. doi: 10.1186/s12915-021-01038-9 (PMC8128482; doi:10.1186/s12915-021-01038-9)
Supplement: Supplementary file 16 — Additional file 16. Data collected for this study. [file 12915_2021_1038_MOESM16_ESM.xlsx]

## Sheet: Figure 1B & C
Length_mm	Longitudinal neurons	Tripolar neurons
9	146	221.5
7	111	185.5
13	128	138
10	108.5	142
9.5	139.5	176
20	167	240.5
13	195	253.5
12.5	119	152
15	145.5	137
12	126	156.5
5	35	29.5
4.3	41	51
5	51	49.5
6	70	112.5
9	92.5	132
5	31	37.5
4.4	35	42.5
5	42	54.5
9	73	121
5	33	14
4	59.5	21.5
3.5	45	29
2.5	20	14.5
3.25	29.5	27
3.25	39	37.5
4.5	57.5	86.5
8	94	154.5
5	57.5	68.5
8	94	159
7.5	64.5	75.5
7	69	92.5
6.5	81	122.5
8	84.5	164.33
7.75	132	215
7.75	126	166.5
3	28.5	21
3.25	27.5	31
3	28	24
4	33	25.5
4	43	48
5	30.6667	29.5
4.5	48.5	62
4	36	38
5.5	41.5	41
5.75	49.5	50
3.5	35	32
6.75	62.5	74.5
8.5	81	72
6	65.5	70
7.25	65.5	69
5	75	70
6.5	81.6667	74
4.75	58	61.5
5	41	37
5.5	49.5
7	73	73.5
4.75	70.6667	81.5
4.75	64.5	55.5
10	72	79.5
7.5	88	93
7.5	85.5	115
2.5	21.5	17.5
2.5	33.6667	33.5
3.5	34	23
5.25	56.5	43
3	33.5	39
7.5	90	102.5
3.75	83	88.6667
3	36	38
5.75	38.6667	35.5
5	45.5	38
6.5	56	57.5
9	70.5	67.3333
6	62	120
7	55	87.5
6	68.5	84.5
5	47.5	79
3.5	41.5	71.5
8.5	99	134
3	28	33.5
3.25	32	36
4	31	26
3.3	30.5	29.33
2.5	20.5	21
2.5	21.33	28.5
5.5	68	112
7.75	104	138.5
6	79	76.6
5.5	79.5	118.5
9.5	99	101
7	64	56.5
10	101	107.5
7	81	84
6	78.5	61
9.5	107.5	129
7	87.5	100
8	100	125.5
9	105	120
7.5	97	137.5
7	117	150.5
6.25	97	122.5
8	74	110.5
6	86.5	111
6.75	97	158.5
7.5	91.5	106.5
11	125	173
6	88	111.5
6.5	89.5	69.5
4.5	47.6667	77.4
4	34	42.5
4.5	35.5	42
5	38	54
7	65.3333	104.5
8.5	78.5	117.5
6	35.5	62.5
6	67	68.5
6	73	92.5
5	28.5	56.5
6	43	57.5
6.5	52.6667	75.5
5.2	28	56
7	56.5	62
3.25	22.5	29
3.75	21.5	11
3	27.5	15.5
3	28	21
6	58	56.5
4.25	44	28.5
3.5	32	42.5
6	57	65
5	38.3333	25
3.75	31	30
6	46	46.5
5.25	57.5	47
5	44.5	58.5
6	49.5	53.5
5	61.66	73
4.5	77	41.5
6	61	78.5
6	43	57.5
3	25.5	24.5
9.25	143.5	229
7.25	74	77
7	81	105
4	48	54
7.25	68.5	94.5

## Sheet: Fig. 2C
Feeding regime treatment (1= Fed then Starved, 0= Starved then Fed)	Starting length (cm)	Length at feeding regime switch (cm)	End length (cm)
1	0.9	1.55	1.8
1	0.7	2.22	1.31
1	1.3	1.23	0.72
1	1	1.35	0.91
1	0.95	1.58	0.6
1	0.5	0.85	0.4
1	0.5	0.95	0.2
1	0.9	1.2	0.75
1	0.44	0.9	0.75
0	2	0.5	1.92
0	1.3	1.3	2.93
0	1.25	0.88	1.09
0	1.5	0.97	1.9
0	1.2	0.98	2.2
0	0.5	0.35	1.7
0	0.9	0.7	2.05
0	0.43	0.3	1.4
0	0.6	0.6	1.2
0	0.5	0.38	1

## Sheet: Fig. 2D & E
Feeding regime treatment (1= Fed then Starved, 0= Starved then Fed)	Starting longitudinal neurons	Longitudinal neurons at feeding regime switch	Ending longitudinal neurons	Starting tripolar neurons	Tripolar neurons at feeding regime switch	Ending tripolar neurons
1	31	113	26	37.5	114.5	28
1	35	86.5	36	42.5	102	34
1	42	106	16.5	54.5	183.5	32.5
1	45	86	41	52	106	41
1	73	151.5	55.5	121	119.5	53.5
1	108.5	222.5	110	142	340.5	164.5
1	111	255	154.5	185.5	324.5	183.5
1	128	233	73	138	342	111
1	139.5	317	84.5	176	371.5	118
1	146	321.5	171	221.5	416	192.5
0	35	21	161	29.5	6.5	198.5
0	41	10.5	147	51	4.5	162
0	51	12.5	154	49.5	2.5	197.5
0	70	26	150.5	112.5	24.5	199.5
0	92.5	33	255.5	132	12	354.5
0	119	82	268	152	133.5	474.5
0	126	123.5	283	156.5	144	496
0	145.5	98	239	137	133.5	458
0	167	73	230	240.5	118	427.5
0	195	117	156.5	253.5	166	534

## Sheet: Fig. S2A & B
Animal ID	Day 1 length (mm)	Day 2 length (mm)	Day 3 length (mm)	Day 4 length (mm)	Day 5 length (mm)	Day 1 longitudinal neurons	Day 5 longitudinal neurons
1	6.5	6.75	4.75	8.5	6.25	48	43
2	6.9	5.75	5.5	6	7.25	41	51
3	4.8	3.75	4.5	5.5	5	42	52
4	4.4	7.5	5	4	6.5	45	47
5	10.5	8.75	5.75	5.5	8.25	83	88
6	5	4.5	4.75	3.5	8	30	32
7	7.1	6.5	5	9	10	76	77
8	3.8	4.5	3	5.5	6	34	38
9	9	7.5	9	14	9	102	99
10	5.5	8	10	6	7	65	67
11	11.5	12	15.5	15.5	12	158	154
12	7	8	8	9	10.5	98	100

## Sheet: Fig. 3A & B
Animal ID	Longitudinal neurons - Start of 7 week starvation	Longitudinal neurons - End of 7 week starvation	Tripolar neurons - Start of 7 week starvation	Tripolar neurons - End of 7 week starvation
1	53.33	16.6	75.67	25
2	64.33	6.6	86.67	26
3	89.33	32.66	98	40.66
4	55	9.66	68	26.33
5	60.5	27.5	40.5	8.5
6	46.5	26	36	7
7	59.5	27.5	71.5	26.5
8	80	47.5	97.5	42.5
9	45.5	21.5	24.5	16
10	32	18	27.5	7.5
11	33.5	19	23	7
12	47	20	32.5	10.5
13	25	12	15	5.5
14	45.5	30.5	35	15.5
15	91.333	37	72.333	51.5
16	41	30.3333	31.5	22.6667
17	56.6667	30.5	52.6667	34

## Sheet: Fig. 3C & D
Peristaltic waves - Start of 7 week starvation	Peristaltic waves- End of 7 week starvation	Peristaltic waves - Start of 11 week starvation	Peristaltic waves- End of 11 week starvation
4	3	3	2
6	3	3	0
5	5	2	4
4	4	5	0
4	4	4	0
4	3	4	2
5	3	3	3
3	2	5	4
5	4	5	4
5	4	3	3
6	3	4	2
4	4	5	3

## Sheet: Fig. S2C & D
Animal ID	Longitudinal neurons - Quadrant 1	Longitudinal neurons - Quadrant 2	Longitudinal neurons - Quadrant 3	Longitudinal neurons - Quadrant 4	Tripolar neurons - Quadrant 1	Tripolar neurons - Quadrant 2	Tripolar neurons - Quadrant 3	Tripolar neurons - Quadrant 4
1	11	11	12	9	3	14	15	6
2	9	14	13	9	7	12	21	13
3	22	24	21	24	15	23	32	20
4	19	25	19	18	13	25	35	27
5	7	9	13	10	7	8	11	9
6	9	14	10	12	8	14	16	11
7	20	16	19	12	19	21	46	23
8	13	14	13	14	4	9	17	10
9	14	17	15	12	6	8	17	4
10	18	16	17	20
11	15	20	19	13
12	11	12	11	12
13	13	10	13	14
14	13	12	9	11
15	11	10	9	10
16	15	10	6	10

## Sheet: Fig. 4B & Fig. S4E
animal ID	Size category	Uncut length (mm)	7 dpa length (mm)	percent change
1	small	4	2	50
2	small	2.5	2	80
3	small	3.25	2.25	69.2308
4	small	3.25	3	92.3077
5	small	3	1	33.3333
6	small	3.25	2.25	69.2308
7	small	3	1.5	50
8	small	4	1.75	43.75
9	small	5	4	80
10	small	4	2	50
11	small	3.5	3	85.7143
12	medium	5	4	80
13	medium	3.5	2.75	78.5714
14	medium	4.5	3.25	72.2222
15	medium	5	3.5	70
16	medium	4	1.5	37.5
17	medium	4.5	4	88.8889
18	medium	5.5	1.75	31.8182
19	medium	5.75	3.75	65.2174
20	med-lg	6.75	4	59.2593
21	med-lg	6	3	50
22	med-lg	7.25	6	82.7586
23	med-lg	5	4	80
24	med-lg	7.5	3.25	43.3333
25	med-lg	7	2.5	35.7143
26	large	8	3.5	43.75
27	large	8	6.5	81.25
28	large	6.5	3.35	51.5385
29	large	8	3.5	43.75
30	large	8.5	5	58.8235
31	large	6.5	5	76.9231
14
15
16

## Sheet: Fig. 4 F-I & Fig. S4A-D
Animal ID	Size category	Longitudinal neurons - uncut	Longitudinal neurons - time 0 cut	Longitudinal neurons - 24hpa	Longitudinal neurons - 7dpa	Longitudinal neurons - 14dpa	Tripolar neurons - uncut	Tripolar neurons - time 0 cut	Tripolar neurons - 24hpa	Tripolar neurons - 7dpa
1	small	36	18	10	19		15	7	4.5	9.5
2	small	28.5	17.5	11.5	13.5		9	5.5	5	5
3	small	30	16	9	13		19	9	4	9
4	small	34.5	15	14	20.5		15.67	6.5	7	4
6	medium	59.5	35.5	25	38.5		14	9.5	9	13.5
7	small	38.5	20.33	16	26		19.67
8	small	28.5	12.5	9	15		17.5	10.5	8	6.5
9	small	33	14.33	10	19		21.5	8	6	7.5
10	medium	45	17	15.33	17.5		29	11.5	8	7.33
11	small	20	9	8.5	14.33		14.5	6.5	6	7.5
12	small	29.5	16.5	11.5	17		27	12.5	12	9.5
13	small	39	21.5	13	17		37.5	15.5	11.67	11.67
15	medium	57.5	38.5	34.5	35.5		86.5	58	53.5	36.5
16	small	26	17.5	15.5	16.33		48.67	23.33	22.5	24
19	large	93.5	48.67	42.33	41.5		103.5	48.5	54.5	46
20	large	94	44.5	36.5	39.5		154.5	81.5	63.5	56.5
22	medium	57.5	30	19.5	25		68.5	43	33	19.67
23	large	94	45.33	34.5	34.5		159	75	69.5	75.5
24	med-large	64.5	31.5	22	24.5		75.5	50	38	31
25	med-large	69	31	24	24.5		92.5	46.5	40	29.5
26	large	81	36	27	22		122.5	57	41	25.5
27	large	84.5	42.5	24.67	31	31.25	162.3	68	64.5	56.5
1	small	28.5	13	10.5	13	13	21	10	7	6
2	small	27.5	14.5	11.67	15.5	11.75	31	13.5	12	8.5
3	small	28	14.5	10	15	12.5	24	8.67	7.5	7.5
4	small	33	16	14.67	15.5	14.33	25.5	11.5	7	8.5
5	medium	43	18	11.5	13	14.67	48	16.5	11.5	9.5
6	small	30.67	14	12.67	19	16	29.5	16.5	11.5	9.5
7	medium	48.5	29	23	38.67	25.33	62	29	25	28
8	small	36	18	14.67	16.33	15.33	38	18	21	17
9	medium	41.5	19	17.67	16.33	17	41	20.5	17.5	19
10	medium	49.5	25	16.67	24.67	17.5	50	22.33	17	13
11	small	35	21.5	20	22	18.5	32	21	15.67	13.5
12	med-large	62.5	31	24.5	25.33		74.5	27.5	25.67	18.5
13	large	81	45.5	28.33	31		72	34.5	27	32
15	med-large	65.5	34	21.67	29		70	32	35	33
16	med-large	65.5	36.5	28.33	34.5		69	40.5	28.5	33.5
17	med-large	75	31	25.33	25		70	22	21.33	35
18	large	81.67	44	33	35		74	35.5	27.33	18.5
19	medium	58	30	22	28.5	23	61.5	27	19.67	23.5
20	medium	41	21.5	17	16	13.67	37	19	15.67	10.5
21	medium	49.5	20.5	17.33	21.33
23	med-large	73	37	27	32.25	21.5	73.5	34.5	30.5	36.33
24	med-large	70.67	36.5	31.67	37	29	81.5	42.67	40.5	37.5
25	med-large	64.5	27	21.5	25.25	19	55.5	21.5	27	22
26	med-large	72	31	21.25	20.5	19.67	79.5	22.5	25.5	27.67
27	large	88	50	28	26.67	36.25	93	51.5	42	44.5
29	large	85.5	40	29.25	20.33	27.5	115	51	43	32.5
31	small	21.5	10.5	10.67	9.67		17.5	3	12	7.33
32	small	33.67	16	12	15.67		33.5	15.5	17	10.33
33	small	34	17.5	14.25	18.75		23	11.33	11	11.33
34	medium	56.5	25	16.5	20.25		43	23	19.67	16.33
36	small	33.5	14.67	12.67	11.75		39	7.5	14.33	11.5
37	large	90	40	23.67	33.33	30.25	102.5	49	32.5	30
38	large	83	44	27.67	42.33	36.5	88.67	50	41.5	38.33
39	small	36	17.67	13.33	19.33		38	14	14	10.67
41	small	38.67	15.67	13.75	13.75		35.5	9.5	11	14.33
42	medium	45.5	23	15.67	18.67		38	17	13.5	16
43	medium	56	24	18.5	21.5		57.5	28	16	13.33
44	med-large	70.5	31.5	24.5	20	24.33	67.33	38.5	33.5	28
45	large	88	48	26	34.25	35	114	50	46.67	39.33
46	medium	48.67	26	18.33	23.33	22.5	51	25	19	20
47	med-large	65.67	30.67	19.67	33.67	52.5	62	26.67	22	32
49	small	39	20.33	19.67	23.5	28	25.5	13	10.67	12.5
50	medium	46	21.5	15	20	17.33	47.5	16.5	14.5	17
51	medium	42.33	19.5	15	22	25.25	36.67	20.5	18.5	18
52	medium	54.5	27.33	24.67	26.33	31.5	65	31	24	27
53	med-large	75	35.5	31.33	26.4	45.5	61.5	27.5	34	41.75
54	medium	52.5	31	19.5	50.67	64.5	53.5	26	21	36.5
55	large	83.33	38	31	36.67	47	106	50	49.5	57.33
56	medium	55	27.5	25	42.5	49.5	58	33.5	37	52
57	large	89	42	25.5	33.4	29	123	36	36	38.5
58	small	23.5	11	7.2	17	9.75	16	7.5	6.67	9.67
59	small	20	8.33	6.33	9.67	6.33	15	6	3.5	5
60	small	23	9.33	7	8.67	11	20.33	9	6.33	6.5
61	med-large	65.5	32	34	39.67	35	75	35.5	38.33	33.33
62	large	84	33	23.33	26.5	29	96.5	33	26	24
63	med-large	75	38	40.5	30.75	32	118	67	45	50
64	small	39.33	20.5	15.25	24	31	45	21.67	22.5	23.67
65	large	91	41.5	31	34.33	35	88.5	35.5	33.5	27.33
66	large	86.5	42.67	42	33.75	44.25	93	48.5	46	44.5
67	large	99.33	42	23.67	20	33	102.5	42	30	26
68	med-large	77.67	35.5	21.5	30.67	30	89	32	22	30.5

## Sheet: Fig. 5C & D
Animal ID	Longitudinal neurons - uncut	Longitudinal neurons - time 0 cut	Longitudinal neurons - 24hpa	Longitudinal neurons - 7dpa
1	79.5	18.5	16.5	16.5
2	99	35	24.33	28
3	101	43.33	26	22.5
4	81	20	14.5	32
5	78.5	16.5	18	26.33
6	107.5	27	23.67	34
7	87.5	24.5	10	21.5
8	97	20.5	16	18
9	117	28	20.5	22

[truncated: 3 more sheets: Fig. 5E & F, Fig. 5G & H, Fig. 6D]
